# Supplementary material for: Risk of Subsequent Primary Cancers Among Adult-Onset 5-Year Cancer Survivors in South Korea: Retrospective Cohort Study
Source: JMIR Public Health Surveill. 2024 May 8;10:e48380. doi: 10.2196/48380 (PMC11112468; doi:10.2196/48380)
Supplement: Multimedia Appendix 2 [file publichealth_v10i1e48380_app2.xlsx]

## Sheet: Sheet1
Supplementary Table 5. The details of risk of developing subsequent primary cancers (SPCs) among 5-year male survivors by types of first primary cancer (FPC).
FPC	SPC	Sex	Observed No.	Expected No.	SIR	95%_CI_lower	95%_CI_upper	statistical significant
Head & Neck	Esophagus	Men	12	2.81258	4.267	2.205	7.453	Yes
Head & Neck	Stomach	Men	10	21.2777	0.47	0.225	0.864	Yes
Head & Neck	Colo-rectum	Men	17	17.9272	0.948	0.552	1.518	No
Head & Neck	Liver	Men	8	11.754	0.681	0.294	1.341	No
Head & Neck	GB-biliary	Men	2	4.49106	0.445	0.054	1.609	No
Head & Neck	Pancreas	Men	3	4.15948	0.721	0.149	2.108	No
Head & Neck	Larynx	Men	2	1.27565	1.568	0.19	5.664	No
Head & Neck	Lung	Men	12	23.6864	0.507	0.262	0.885	Yes
Head & Neck	Breast	Men	0	0.0899255	0	0	41.023	No observation
Head & Neck	Prostate	Men	12	14.6775	0.818	0.422	1.428	No
Head & Neck	Testis	Men	0	0.0426914	0	0	86.411	No observation
Head & Neck	Kidney	Men	3	2.77264	1.082	0.223	3.162	No
Head & Neck	Bladder	Men	6	4.48371	1.338	0.491	2.913	No
Head & Neck	Brain	Men	2	0.667652	2.996	0.362	10.822	No
Head & Neck	Thyroid	Men	1	2.22164	0.45	0.011	2.508	No
Head & Neck	Hodgkin lymphoma	Men	0	0.105198	0	0	35.067	No observation
Head & Neck	Non-Hodgkin lymphoma	Men	3	2.33877	1.283	0.265	3.749	No
Head & Neck	Multiple myeloma	Men	1	0.913717	1.094	0.027	6.098	No
Head & Neck	Leukemia	Men	1	1.33026	0.752	0.019	4.189	No
Esophagus	Head & Neck	Men	11	1.95695	5.621	2.806	10.057	Yes
Esophagus	Stomach	Men	9	19.1746	0.469	0.215	0.891	Yes
Esophagus	Colo-rectum	Men	9	16.6101	0.542	0.248	1.029	No
Esophagus	Liver	Men	2	10.1623	0.197	0.024	0.711	Yes
Esophagus	GB-biliary	Men	0	4.68561	0	0	0.787	No observation
Esophagus	Pancreas	Men	3	4.06199	0.739	0.152	2.158	No
Esophagus	Larynx	Men	1	1.15861	0.863	0.022	4.809	No
Esophagus	Lung	Men	15	24.4884	0.613	0.343	1.01	No
Esophagus	Breast	Men	0	0.0876808	0	0	42.073	No observation
Esophagus	Prostate	Men	7	15.061	0.465	0.187	0.958	Yes
Esophagus	Testis	Men	0	0.0195817	0	0	188.39	No observation
Esophagus	Kidney	Men	0	2.25607	0	0	1.635	No observation
Esophagus	Bladder	Men	5	4.71413	1.061	0.344	2.475	No
Esophagus	Brain	Men	0	0.580516	0	0	6.355	No observation
Esophagus	Thyroid	Men	0	1.13004	0	0	3.264	No observation
Esophagus	Hodgkin lymphoma	Men	0	0.0845499	0	0	43.631	No observation
Esophagus	Non-Hodgkin lymphoma	Men	0	2.13812	0	0	1.725	No observation
Esophagus	Multiple myeloma	Men	0	0.8649	0	0	4.265	No observation
Esophagus	Leukemia	Men	1	1.2015	0.832	0.021	4.638	No
Stomach	Head & Neck	Men	46	35.7243	1.288	0.943	1.718	No
Stomach	Esophagus	Men	46	46.2631	0.994	0.728	1.326	No
Stomach	Colo-rectum	Men	164	288.514	0.568	0.485	0.662	Yes
Stomach	Liver	Men	131	183.743	0.713	0.596	0.846	Yes
Stomach	GB-biliary	Men	75	75.5287	0.993	0.781	1.245	No
Stomach	Pancreas	Men	66	68.0931	0.969	0.75	1.233	No
Stomach	Larynx	Men	11	20.4677	0.537	0.268	0.962	Yes
Stomach	Lung	Men	317	398.819	0.795	0.71	0.887	Yes
Stomach	Breast	Men	1	1.45765	0.686	0.017	3.823	No
Stomach	Prostate	Men	220	248.413	0.886	0.772	1.011	No
Stomach	Testis	Men	1	0.43286	2.31	0.058	12.873	No
Stomach	Kidney	Men	18	42.3914	0.425	0.252	0.671	Yes
Stomach	Bladder	Men	76	75.323	1.009	0.795	1.263	No
Stomach	Brain	Men	12	10.2615	1.169	0.604	2.043	No
Stomach	Thyroid	Men	28	27.8121	1.007	0.669	1.455	No
Stomach	Hodgkin lymphoma	Men	1	1.59344	0.628	0.016	3.497	No
Stomach	Non-Hodgkin lymphoma	Men	34	37.4363	0.908	0.629	1.269	No
Stomach	Multiple myeloma	Men	12	14.8348	0.809	0.418	1.413	No
Stomach	Leukemia	Men	27	20.9207	1.291	0.85	1.878	No
Colo-rectum	Head & Neck	Men	22	25.9539	0.848	0.531	1.283	No
Colo-rectum	Esophagus	Men	28	33.936	0.825	0.548	1.192	No
Colo-rectum	Stomach	Men	187	247.762	0.755	0.65	0.871	Yes
Colo-rectum	Liver	Men	106	133.427	0.794	0.65	0.961	Yes
Colo-rectum	GB-biliary	Men	50	55.8257	0.896	0.665	1.181	No
Colo-rectum	Pancreas	Men	51	50.1046	1.018	0.758	1.338	No
Colo-rectum	Larynx	Men	14	14.9757	0.935	0.511	1.569	No
Colo-rectum	Lung	Men	238	294.541	0.808	0.709	0.917	Yes
Colo-rectum	Breast	Men	2	1.07481	1.861	0.225	6.722	No
Colo-rectum	Prostate	Men	189	183.548	1.03	0.888	1.187	No
Colo-rectum	Testis	Men	0	0.311498	0	0	11.843	No observation
Colo-rectum	Kidney	Men	22	30.686	0.717	0.449	1.085	No
Colo-rectum	Bladder	Men	61	55.6864	1.095	0.838	1.407	No
Colo-rectum	Brain	Men	21	7.46286	2.814	1.742	4.301	Yes
Colo-rectum	Thyroid	Men	21	19.449	1.08	0.668	1.651	No
Colo-rectum	Hodgkin lymphoma	Men	1	1.15152	0.868	0.022	4.839	No
Colo-rectum	Non-Hodgkin lymphoma	Men	30	27.3597	1.097	0.74	1.565	No
Colo-rectum	Multiple myeloma	Men	13	10.8844	1.194	0.636	2.042	No
Colo-rectum	Leukemia	Men	15	15.2785	0.982	0.549	1.619	No
Liver	Head & Neck	Men	5	8.61176	0.581	0.188	1.355	No
Liver	Esophagus	Men	4	10.5711	0.378	0.103	0.969	Yes
Liver	Stomach	Men	17	79.8123	0.213	0.124	0.341	Yes
Liver	Colo-rectum	Men	15	67.2866	0.223	0.125	0.368	Yes
Liver	GB-biliary	Men	6	16.8847	0.355	0.13	0.773	Yes
Liver	Pancreas	Men	6	15.6156	0.384	0.141	0.836	Yes
Liver	Larynx	Men	2	4.7904	0.418	0.051	1.508	No
Liver	Lung	Men	28	88.9688	0.315	0.209	0.455	Yes
Liver	Breast	Men	0	0.335455	0	0	10.997	No observation
Liver	Prostate	Men	18	55.0278	0.327	0.194	0.517	Yes
Liver	Testis	Men	0	0.114403	0	0	32.246	No observation
Liver	Kidney	Men	5	10.3473	0.483	0.157	1.128	No
Liver	Bladder	Men	7	16.8515	0.415	0.167	0.856	Yes
Liver	Brain	Men	1	2.47017	0.405	0.01	2.256	No
Liver	Thyroid	Men	4	7.72346	0.518	0.141	1.326	No
Liver	Hodgkin lymphoma	Men	0	0.387821	0	0	9.512	No observation
Liver	Non-Hodgkin lymphoma	Men	8	8.71395	0.918	0.396	1.809	No
Liver	Multiple myeloma	Men	0	3.4337	0	0	1.074	No observation
Liver	Leukemia	Men	3	4.90758	0.611	0.126	1.786	No
GB-biliary	Head & Neck	Men	0	1.74909	0	0	2.109	No observation
GB-biliary	Esophagus	Men	1	2.38602	0.419	0.01	2.335	No
GB-biliary	Stomach	Men	7	17.0931	0.41	0.165	0.844	Yes
GB-biliary	Colo-rectum	Men	6	14.8728	0.403	0.148	0.878	Yes
GB-biliary	Liver	Men	10	9.12343	1.096	0.526	2.016	No
GB-biliary	Pancreas	Men	4	3.66377	1.092	0.298	2.795	No
GB-biliary	Larynx	Men	1	1.0238	0.977	0.024	5.442	No
GB-biliary	Lung	Men	6	22.0659	0.272	0.1	0.592	Yes
GB-biliary	Breast	Men	0	0.0798064	0	0	46.224	No observation
GB-biliary	Prostate	Men	3	13.3957	0.224	0.046	0.654	Yes
GB-biliary	Testis	Men	0	0.0194222	0	0	189.937	No observation
GB-biliary	Kidney	Men	1	2.00662	0.498	0.012	2.777	No
GB-biliary	Bladder	Men	3	4.30569	0.697	0.144	2.036	No
GB-biliary	Brain	Men	0	0.530603	0	0	6.952	No observation
GB-biliary	Thyroid	Men	0	1.03068	0	0	3.579	No observation
GB-biliary	Hodgkin lymphoma	Men	0	0.0748554	0	0	49.282	No observation
GB-biliary	Non-Hodgkin lymphoma	Men	1	1.91367	0.523	0.013	2.912	No
GB-biliary	Multiple myeloma	Men	0	0.774476	0	0	4.763	No observation
GB-biliary	Leukemia	Men	1	1.08884	0.918	0.023	5.117	No
Pancreas	Head & Neck	Men	0	1.93133	0	0	1.91	No observation
Pancreas	Esophagus	Men	1	2.60244	0.384	0.01	2.141	No
Pancreas	Stomach	Men	8	18.7332	0.427	0.184	0.841	Yes
Pancreas	Colo-rectum	Men	1	16.2835	0.061	0.002	0.342	Yes
Pancreas	Liver	Men	3	10.0521	0.298	0.062	0.872	Yes
Pancreas	GB-biliary	Men	1	4.58961	0.218	0.005	1.214	No
Pancreas	Larynx	Men	0	1.12297	0	0	3.285	No observation
Pancreas	Lung	Men	4	23.8394	0.168	0.046	0.43	Yes
Pancreas	Breast	Men	0	0.0861418	0	0	42.825	No observation
Pancreas	Prostate	Men	3	14.4741	0.207	0.043	0.606	Yes
Pancreas	Testis	Men	0	0.0227582	0	0	162.095	No observation
Pancreas	Kidney	Men	0	2.22974	0	0	1.654	No observation
Pancreas	Bladder	Men	3	4.64506	0.646	0.133	1.887	No
Pancreas	Brain	Men	1	0.58518	1.709	0.043	9.522	No
Pancreas	Thyroid	Men	0	1.21587	0	0	3.034	No observation
Pancreas	Hodgkin lymphoma	Men	0	0.0839794	0	0	43.927	No observation
Pancreas	Non-Hodgkin lymphoma	Men	0	2.09561	0	0	1.76	No observation
Pancreas	Multiple myeloma	Men	1	0.844407	1.184	0.03	6.599	No
Pancreas	Leukemia	Men	0	1.18827	0	0	3.105	No observation
Larynx	Head & Neck	Men	9	1.73319	5.193	2.374	9.858	Yes
Larynx	Esophagus	Men	8	2.32812	3.436	1.484	6.771	Yes
Larynx	Stomach	Men	23	16.7306	1.375	0.871	2.063	No
Larynx	Colo-rectum	Men	7	14.3113	0.489	0.197	1.008	No
Larynx	Liver	Men	8	8.89683	0.899	0.388	1.772	No
Larynx	GB-biliary	Men	2	3.82952	0.522	0.063	1.887	No
Larynx	Pancreas	Men	4	3.40804	1.174	0.32	3.005	No
Larynx	Lung	Men	37	20.2806	1.824	1.285	2.515	Yes
Larynx	Breast	Men	0	0.0724393	0	0	50.925	No observation
Larynx	Prostate	Men	14	12.7394	1.099	0.601	1.844	No
Larynx	Testis	Men	0	0.0177412	0	0	207.934	No observation
Larynx	Kidney	Men	4	2.03752	1.963	0.535	5.027	No
Larynx	Bladder	Men	7	3.8074	1.839	0.739	3.788	No
Larynx	Brain	Men	2	0.492698	4.059	0.491	14.664	No
Larynx	Thyroid	Men	1	1.1556	0.865	0.022	4.822	No
Larynx	Hodgkin lymphoma	Men	0	0.0768793	0	0	47.984	No observation
Larynx	Non-Hodgkin lymphoma	Men	4	1.8537	2.158	0.588	5.525	No
Larynx	Multiple myeloma	Men	0	0.739887	0	0	4.986	No observation
Larynx	Leukemia	Men	2	1.02037	1.96	0.237	7.081	No
Lung	Head & Neck	Men	2	13.9236	0.144	0.017	0.519	Yes
Lung	Esophagus	Men	14	19.4224	0.721	0.394	1.209	No
Lung	Stomach	Men	36	137.387	0.262	0.184	0.363	Yes
Lung	Colo-rectum	Men	16	120.483	0.133	0.076	0.216	Yes
Lung	Liver	Men	14	73.0924	0.192	0.105	0.321	Yes
Lung	GB-biliary	Men	4	35.271	0.113	0.031	0.29	Yes
Lung	Pancreas	Men	11	29.9329	0.367	0.183	0.658	Yes
Lung	Larynx	Men	0	8.20065	0	0	0.45	No observation
Lung	Breast	Men	0	0.652653	0	0	5.652	No observation
Lung	Prostate	Men	31	110.051	0.282	0.191	0.4	Yes
Lung	Testis	Men	0	0.155471	0	0	23.728	No observation
Lung	Kidney	Men	3	15.8272	0.19	0.039	0.554	Yes
Lung	Bladder	Men	13	35.8232	0.363	0.193	0.621	Yes
Lung	Brain	Men	1	4.31699	0.232	0.006	1.291	No
Lung	Thyroid	Men	6	7.4506	0.805	0.296	1.753	No
Lung	Hodgkin lymphoma	Men	0	0.600091	0	0	6.147	No observation
Lung	Non-Hodgkin lymphoma	Men	4	15.5125	0.258	0.07	0.66	Yes
Lung	Multiple myeloma	Men	1	6.29196	0.159	0.004	0.886	Yes
Lung	Leukemia	Men	2	8.8515	0.226	0.027	0.816	Yes
Breast	Head & Neck	Men	0	0.107323	0	0	34.373	No observation
Breast	Esophagus	Men	0	0.127147	0	0	29.014	No observation
Breast	Stomach	Men	2	0.982969	2.035	0.246	7.35	No
Breast	Colo-rectum	Men	0	0.828566	0	0	4.452	No observation
Breast	Liver	Men	0	0.55812	0	0	6.61	No observation
Breast	GB-biliary	Men	1	0.211886	4.72	0.118	26.297	No
Breast	Pancreas	Men	0	0.193524	0	0	19.062	No observation
Breast	Larynx	Men	0	0.0570892	0	0	64.618	No observation
Breast	Lung	Men	0	1.10146	0	0	3.349	No observation
Breast	Prostate	Men	4	0.659417	6.066	1.653	15.532	Yes
Breast	Testis	Men	0	0.00193477	0	0	1906.68	No observation
Breast	Kidney	Men	0	0.128492	0	0	28.71	No observation
Breast	Bladder	Men	0	0.213922	0	0	17.245	No observation
Breast	Brain	Men	0	0.0324321	0	0	113.745	No observation
Breast	Thyroid	Men	0	0.107198	0	0	34.413	No observation
Breast	Hodgkin lymphoma	Men	0	0.0048512	0	0	760.431	No observation
Breast	Non-Hodgkin lymphoma	Men	1	0.108603	9.208	0.23	51.306	No
Breast	Multiple myeloma	Men	0	0.0424616	0	0	86.878	No observation
Breast	Leukemia	Men	0	0.0636598	0	0	57.949	No observation
Prostate	Head & Neck	Men	9	9.98856	0.901	0.412	1.71	No
Prostate	Esophagus	Men	6	14.3583	0.418	0.153	0.91	Yes
Prostate	Stomach	Men	67	99.6354	0.672	0.521	0.854	Yes
Prostate	Colo-rectum	Men	66	87.1397	0.757	0.586	0.964	Yes
Prostate	Liver	Men	29	52.2461	0.555	0.372	0.797	Yes
Prostate	GB-biliary	Men	13	25.381	0.512	0.273	0.876	Yes
Prostate	Pancreas	Men	20	21.5104	0.93	0.568	1.436	No
Prostate	Larynx	Men	5	6.00492	0.833	0.27	1.943	No
Prostate	Lung	Men	85	132.756	0.64	0.511	0.792	Yes
Prostate	Breast	Men	0	0.462294	0	0	7.98	No observation
Prostate	Testis	Men	0	0.102298	0	0	36.061	No observation
Prostate	Kidney	Men	9	11.3807	0.791	0.362	1.501	No
Prostate	Bladder	Men	16	25.5706	0.626	0.358	1.016	No
Prostate	Brain	Men	0	3.01832	0	0	1.222	No observation
Prostate	Thyroid	Men	7	4.90439	1.427	0.574	2.941	No
Prostate	Hodgkin lymphoma	Men	0	0.43653	0	0	8.451	No observation
Prostate	Non-Hodgkin lymphoma	Men	14	11.2844	1.241	0.678	2.082	No
Prostate	Multiple myeloma	Men	4	4.5521	0.879	0.239	2.25	No
Prostate	Leukemia	Men	12	6.32648	1.897	0.98	3.313	No
Testis	Head & Neck	Men	0	0.0989421	0	0	37.284	No observation
Testis	Esophagus	Men	0	0.0541821	0	0	68.085	No observation
Testis	Stomach	Men	2	0.687406	2.909	0.352	10.511	No
Testis	Colo-rectum	Men	0	0.552895	0	0	6.672	No observation
Testis	Liver	Men	0	0.457732	0	0	8.059	No observation
Testis	GB-biliary	Men	0	0.076489	0	0	48.229	No observation
Testis	Pancreas	Men	0	0.0974927	0	0	37.839	No observation
Testis	Larynx	Men	0	0.0295158	0	0	124.984	No observation
Testis	Lung	Men	1	0.403015	2.481	0.062	13.826	No
Testis	Breast	Men	0	0.00326115	0	0	1131.19	No observation
Testis	Prostate	Men	1	0.198929	5.027	0.126	28.01	No
Testis	Kidney	Men	0	0.151781	0	0	24.305	No observation
Testis	Bladder	Men	1	0.0871252	11.478	0.287	63.954	No
Testis	Brain	Men	0	0.0516961	0	0	71.359	No observation
Testis	Thyroid	Men	1	0.49482	2.021	0.051	11.261	No
Testis	Hodgkin lymphoma	Men	0	0.00927812	0	0	397.602	No observation
Testis	Non-Hodgkin lymphoma	Men	0	0.110511	0	0	33.381	No observation
Testis	Multiple myeloma	Men	0	0.0232338	0	0	158.777	No observation
Testis	Leukemia	Men	0	0.0919835	0	0	40.105	No observation
Kidney	Head & Neck	Men	4	3.07429	1.301	0.355	3.332	No
Kidney	Esophagus	Men	1	3.6437	0.274	0.007	1.529	No
Kidney	Stomach	Men	23	28.0654	0.82	0.52	1.23	No
Kidney	Colo-rectum	Men	19	23.4406	0.811	0.488	1.266	No
Kidney	Liver	Men	18	15.6911	1.147	0.68	1.813	No
Kidney	GB-biliary	Men	1	5.64653	0.177	0.004	0.987	Yes
Kidney	Pancreas	Men	11	5.33989	2.06	1.028	3.686	Yes
Kidney	Larynx	Men	2	1.67338	1.195	0.145	4.318	No
Kidney	Lung	Men	35	29.9426	1.169	0.814	1.626	No
Kidney	Breast	Men	0	0.115528	0	0	31.932	No observation
Kidney	Prostate	Men	22	18.6512	1.18	0.739	1.786	No
Kidney	Testis	Men	0	0.0567862	0	0	64.963	No observation
Kidney	Bladder	Men	4	5.61425	0.712	0.194	1.824	No
Kidney	Brain	Men	4	0.880558	4.543	1.238	11.631	Yes
Kidney	Thyroid	Men	6	3.26414	1.838	0.675	4.001	No
Kidney	Hodgkin lymphoma	Men	0	0.141672	0	0	26.039	No observation
Kidney	Non-Hodgkin lymphoma	Men	3	3.0786	0.974	0.201	2.848	No
Kidney	Multiple myeloma	Men	2	1.18663	1.685	0.204	6.089	No
Kidney	Leukemia	Men	1	1.74753	0.572	0.014	3.188	No
Bladder	Head & Neck	Men	3	5.19213	0.578	0.119	1.689	No
Bladder	Esophagus	Men	9	6.91795	1.301	0.595	2.47	No
Bladder	Stomach	Men	43	50.1209	0.858	0.621	1.156	No
Bladder	Colo-rectum	Men	35	43.4582	0.805	0.561	1.12	No
Bladder	Liver	Men	24	26.9844	0.889	0.57	1.323	No
Bladder	GB-biliary	Men	5	12.1431	0.412	0.134	0.961	Yes
Bladder	Pancreas	Men	5	10.5914	0.472	0.153	1.102	No
Bladder	Larynx	Men	7	3.00446	2.33	0.937	4.801	No
Bladder	Lung	Men	68	63.0734	1.078	0.837	1.367	No
Bladder	Breast	Men	0	0.229112	0	0	16.101	No observation
Bladder	Prostate	Men	40	38.2982	1.044	0.746	1.422	No
Bladder	Testis	Men	0	0.0649244	0	0	56.82	No observation
Bladder	Kidney	Men	6	6.01833	0.997	0.366	2.17	No
Bladder	Brain	Men	0	1.57054	0	0	2.349	No observation
Bladder	Thyroid	Men	5	3.46773	1.442	0.468	3.365	No
Bladder	Hodgkin lymphoma	Men	0	0.22539	0	0	16.367	No observation
Bladder	Non-Hodgkin lymphoma	Men	0	5.59404	0	0	0.659	No observation
Bladder	Multiple myeloma	Men	1	2.24863	0.445	0.011	2.478	No
Bladder	Leukemia	Men	1	3.18162	0.314	0.008	1.751	No
Brain	Head & Neck	Men	1	1.10869	0.902	0.023	5.026	No
Brain	Esophagus	Men	0	1.281	0	0	2.88	No observation
Brain	Stomach	Men	5	9.96674	0.502	0.163	1.171	No
Brain	Colo-rectum	Men	3	8.40688	0.357	0.074	1.043	No
Brain	Liver	Men	1	5.62429	0.178	0.004	0.991	Yes
Brain	GB-biliary	Men	0	2.03796	0	0	1.81	No observation
Brain	Pancreas	Men	1	1.90981	0.524	0.013	2.918	No
Brain	Larynx	Men	0	0.582886	0	0	6.329	No observation
Brain	Lung	Men	2	10.7584	0.186	0.022	0.672	Yes
Brain	Breast	Men	0	0.0419879	0	0	87.859	No observation
Brain	Prostate	Men	4	6.5994	0.606	0.165	1.552	No
Brain	Testis	Men	0	0.0564895	0	0	65.304	No observation
Brain	Kidney	Men	0	1.3725	0	0	2.688	No observation
Brain	Bladder	Men	2	2.05019	0.976	0.118	3.524	No
Brain	Thyroid	Men	2	1.52393	1.312	0.159	4.741	No
Brain	Hodgkin lymphoma	Men	0	0.0585998	0	0	62.952	No observation
Brain	Non-Hodgkin lymphoma	Men	0	1.14879	0	0	3.211	No observation
Brain	Multiple myeloma	Men	1	0.421123	2.375	0.059	13.231	No
Brain	Leukemia	Men	1	0.686908	1.456	0.036	8.112	No
Thyroid	Head & Neck	Men	6	6.57322	0.913	0.335	1.987	No
Thyroid	Esophagus	Men	6	6.06769	0.989	0.363	2.152	No
Thyroid	Stomach	Men	50	54.3033	0.921	0.683	1.214	No
Thyroid	Colo-rectum	Men	31	43.5869	0.711	0.483	1.01	No
Thyroid	Liver	Men	14	33.2497	0.421	0.23	0.706	Yes
Thyroid	GB-biliary	Men	7	8.20652	0.853	0.343	1.758	No
Thyroid	Pancreas	Men	17	8.94313	1.901	1.107	3.044	Yes
Thyroid	Larynx	Men	2	3.04805	0.656	0.079	2.37	No
Thyroid	Lung	Men	42	43.8923	0.957	0.69	1.293	No
Thyroid	Breast	Men	0	0.201322	0	0	18.324	No observation
Thyroid	Prostate	Men	60	26.5914	2.256	1.722	2.904	Yes
Thyroid	Testis	Men	1	0.288387	3.468	0.087	19.321	No
Thyroid	Kidney	Men	22	8.64426	2.545	1.595	3.853	Yes
Thyroid	Bladder	Men	19	8.2329	2.308	1.389	3.604	Yes
Thyroid	Brain	Men	3	2.00488	1.496	0.309	4.373	No
Thyroid	Hodgkin lymphoma	Men	0	0.335686	0	0	10.989	No observation
Thyroid	Non-Hodgkin lymphoma	Men	7	6.09689	1.148	0.462	2.366	No
Thyroid	Multiple myeloma	Men	4	2.08329	1.92	0.523	4.916	No
Thyroid	Leukemia	Men	9	3.73803	2.408	1.101	4.571	Yes
Hodgkin lymphoma	Head & Neck	Men	0	0.095346	0	0	38.691	No observation
Hodgkin lymphoma	Esophagus	Men	0	0.101171	0	0	36.463	No observation
Hodgkin lymphoma	Stomach	Men	1	0.829809	1.205	0.03	6.715	No
Hodgkin lymphoma	Colo-rectum	Men	0	0.692686	0	0	5.326	No observation
Hodgkin lymphoma	Liver	Men	0	0.479619	0	0	7.692	No observation
Hodgkin lymphoma	GB-biliary	Men	0	0.163457	0	0	22.569	No observation
Hodgkin lymphoma	Pancreas	Men	0	0.155809	0	0	23.676	No observation
Hodgkin lymphoma	Larynx	Men	0	0.04677	0	0	78.875	No observation
Hodgkin lymphoma	Lung	Men	1	0.853685	1.171	0.029	6.527	No
Hodgkin lymphoma	Breast	Men	0	0.00369171	0	0	999.266	No observation
Hodgkin lymphoma	Prostate	Men	0	0.509481	0	0	7.241	No observation
Hodgkin lymphoma	Testis	Men	0	0.00859399	0	0	429.254	No observation
Hodgkin lymphoma	Kidney	Men	0	0.120167	0	0	30.699	No observation
Hodgkin lymphoma	Bladder	Men	0	0.165763	0	0	22.255	No observation
Hodgkin lymphoma	Brain	Men	0	0.0332849	0	0	110.831	No observation
Hodgkin lymphoma	Thyroid	Men	0	0.171364	0	0	21.527	No observation
Hodgkin lymphoma	Non-Hodgkin lymphoma	Men	1	0.0988217	10.119	0.253	56.384	No
Hodgkin lymphoma	Multiple myeloma	Men	0	0.0346742	0	0	106.39	No observation
Hodgkin lymphoma	Leukemia	Men	0	0.0636502	0	0	57.957	No observation
Non-Hodgkin lymphoma	Head & Neck	Men	4	2.00819	1.992	0.543	5.1	No
Non-Hodgkin lymphoma	Esophagus	Men	2	2.40694	0.831	0.101	3.002	No
Non-Hodgkin lymphoma	Stomach	Men	14	18.4021	0.761	0.416	1.276	No
Non-Hodgkin lymphoma	Colo-rectum	Men	7	15.5295	0.451	0.181	0.929	Yes
Non-Hodgkin lymphoma	Liver	Men	5	10.2876	0.486	0.158	1.134	No
Non-Hodgkin lymphoma	GB-biliary	Men	2	3.87395	0.516	0.062	1.865	No
Non-Hodgkin lymphoma	Pancreas	Men	3	3.58079	0.838	0.173	2.448	No
Non-Hodgkin lymphoma	Larynx	Men	0	1.08683	0	0	3.394	No observation
Non-Hodgkin lymphoma	Lung	Men	13	20.3838	0.638	0.34	1.091	No
Non-Hodgkin lymphoma	Breast	Men	0	0.0780149	0	0	47.286	No observation
Non-Hodgkin lymphoma	Prostate	Men	11	12.4996	0.88	0.439	1.575	No
Non-Hodgkin lymphoma	Testis	Men	1	0.0603079	16.582	0.415	92.393	No
Non-Hodgkin lymphoma	Kidney	Men	2	2.44223	0.819	0.099	2.958	No
Non-Hodgkin lymphoma	Bladder	Men	3	3.88974	0.771	0.159	2.254	No
Non-Hodgkin lymphoma	Brain	Men	2	0.609663	3.281	0.397	11.851	No
Non-Hodgkin lymphoma	Thyroid	Men	3	2.26028	1.327	0.274	3.879	No
Non-Hodgkin lymphoma	Hodgkin lymphoma	Men	2	0.0971034	20.597	2.492	74.405	Yes
Non-Hodgkin lymphoma	Multiple myeloma	Men	2	0.785937	2.545	0.308	9.193	No
Non-Hodgkin lymphoma	Leukemia	Men	0	1.20146	0	0	3.07	No observation
Multiple myeloma	Head & Neck	Men	0	0.368291	0	0	10.017	No observation
Multiple myeloma	Esophagus	Men	1	0.505102	1.98	0.049	11.031	No
Multiple myeloma	Stomach	Men	0	3.58971	0	0	1.028	No observation
Multiple myeloma	Colo-rectum	Men	0	3.14994	0	0	1.171	No observation
Multiple myeloma	Liver	Men	1	1.94134	0.515	0.013	2.87	No
Multiple myeloma	GB-biliary	Men	0	0.914068	0	0	4.036	No observation
Multiple myeloma	Pancreas	Men	0	0.774049	0	0	4.766	No observation
Multiple myeloma	Larynx	Men	0	0.21121	0	0	17.466	No observation
Multiple myeloma	Lung	Men	1	4.73172	0.211	0.005	1.178	No
Multiple myeloma	Breast	Men	0	0.0169766	0	0	217.299	No observation
Multiple myeloma	Prostate	Men	0	2.83327	0	0	1.302	No observation
Multiple myeloma	Testis	Men	0	0.00531264	0	0	694.381	No observation
Multiple myeloma	Kidney	Men	0	0.421433	0	0	8.753	No observation
Multiple myeloma	Bladder	Men	0	0.929332	0	0	3.97	No observation
Multiple myeloma	Brain	Men	0	0.116025	0	0	31.795	No observation
Multiple myeloma	Thyroid	Men	0	0.224583	0	0	16.426	No observation
Multiple myeloma	Hodgkin lymphoma	Men	0	0.0165498	0	0	222.903	No observation
Multiple myeloma	Non-Hodgkin lymphoma	Men	0	0.410279	0	0	8.991	No observation
Multiple myeloma	Leukemia	Men	0	0.234931	0	0	15.702	No observation
Leukemia	Head & Neck	Men	1	0.810618	1.234	0.031	6.874	No
Leukemia	Esophagus	Men	0	0.971197	0	0	3.798	No observation
Leukemia	Stomach	Men	1	7.44751	0.134	0.003	0.748	Yes
Leukemia	Colo-rectum	Men	4	6.36166	0.629	0.171	1.61	No
Leukemia	Liver	Men	1	4.15377	0.241	0.006	1.341	No
Leukemia	GB-biliary	Men	0	1.66611	0	0	2.214	No observation
Leukemia	Pancreas	Men	0	1.50041	0	0	2.459	No observation
Leukemia	Larynx	Men	0	0.431332	0	0	8.553	No observation
Leukemia	Lung	Men	3	8.66032	0.346	0.071	1.012	No
Leukemia	Breast	Men	0	0.0339146	0	0	108.773	No observation
Leukemia	Prostate	Men	1	5.19999	0.192	0.005	1.072	No
Leukemia	Testis	Men	0	0.0437069	0	0	84.403	No observation
Leukemia	Kidney	Men	1	0.979627	1.021	0.026	5.688	No
Leukemia	Bladder	Men	0	1.69323	0	0	2.179	No observation
Leukemia	Brain	Men	0	0.267685	0	0	13.781	No observation
Leukemia	Thyroid	Men	1	1.01981	0.981	0.025	5.464	No
Leukemia	Hodgkin lymphoma	Men	0	0.0422565	0	0	87.3	No observation
Leukemia	Non-Hodgkin lymphoma	Men	1	0.864856	1.156	0.029	6.443	No
Leukemia	Multiple myeloma	Men	0	0.323937	0	0	11.388	No observation
Head & Neck	Esophagus	Women	0	0.0962043	0	0	38.345	No observation
Head & Neck	Stomach	Women	5	3.77328	1.325	0.43	3.092	No
Head & Neck	Colo-rectum	Women	2	4.53235	0.441	0.053	1.594	No
Head & Neck	Liver	Women	5	1.72973	2.891	0.938	6.746	No
Head & Neck	GB-biliary	Women	0	1.45588	0	0	2.534	No observation
Head & Neck	Pancreas	Women	0	1.37506	0	0	2.683	No observation
Head & Neck	Larynx	Women	0	0.0292035	0	0	126.321	No observation
Head & Neck	Lung	Women	4	3.20286	1.249	0.34	3.198	No
Head & Neck	Breast	Women	3	4.55936	0.658	0.136	1.923	No
Head & Neck	Cervix	Women	0	0.945077	0	0	3.903	No observation
Head & Neck	Uterus	Women	0	0.640246	0	0	5.762	No observation
Head & Neck	Ovary	Women	0	0.683814	0	0	5.395	No observation
Head & Neck	Kidney	Women	0	0.49882	0	0	7.395	No observation
Head & Neck	Bladder	Women	0	0.371985	0	0	9.917	No observation
Head & Neck	Brain	Women	1	0.241179	4.146	0.104	23.103	No
Head & Neck	Thyroid	Women	4	3.97531	1.006	0.274	2.576	No
Head & Neck	Hodgkin lymphoma	Women	0	0.0177416	0	0	207.93	No observation
Head & Neck	Non-Hodgkin lymphoma	Women	0	0.669721	0	0	5.508	No observation
Head & Neck	Multiple myeloma	Women	0	0.304743	0	0	12.105	No observation
Head & Neck	Leukemia	Women	1	0.41079	2.434	0.061	13.564	No
Esophagus	Head & Neck	Women	0	0.0516016	0	0	71.49	No observation
Esophagus	Stomach	Women	0	0.679729	0	0	5.427	No observation
Esophagus	Colo-rectum	Women	1	0.850137	1.176	0.029	6.554	No
Esophagus	Liver	Women	0	0.328454	0	0	11.231	No observation
Esophagus	GB-biliary	Women	0	0.307186	0	0	12.009	No observation
Esophagus	Pancreas	Women	0	0.279198	0	0	13.213	No observation
Esophagus	Larynx	Women	0	0.00582317	0	0	633.504	No observation
Esophagus	Lung	Women	1	0.627674	1.593	0.04	8.877	No
Esophagus	Breast	Women	2	0.441186	4.533	0.549	16.376	No
Esophagus	Cervix	Women	0	0.123769	0	0	29.806	No observation
Esophagus	Uterus	Women	0	0.0696724	0	0	52.948	No observation
Esophagus	Ovary	Women	0	0.0904009	0	0	40.807	No observation
Esophagus	Kidney	Women	0	0.0776378	0	0	47.515	No observation
Esophagus	Bladder	Women	0	0.0776825	0	0	47.488	No observation
Esophagus	Brain	Women	0	0.0393474	0	0	93.754	No observation
Esophagus	Thyroid	Women	0	0.328105	0	0	11.243	No observation
Esophagus	Hodgkin lymphoma	Women	0	0.00247545	0	0	1490.23	No observation
Esophagus	Non-Hodgkin lymphoma	Women	0	0.115709	0	0	31.882	No observation
Esophagus	Multiple myeloma	Women	0	0.053914	0	0	68.424	No observation
Esophagus	Leukemia	Women	0	0.0689334	0	0	53.515	No observation
Stomach	Head & Neck	Women	8	5.12137	1.562	0.674	3.078	No
Stomach	Esophagus	Women	1	1.75038	0.571	0.014	3.183	No
Stomach	Colo-rectum	Women	59	81.0281	0.728	0.554	0.939	Yes
Stomach	Liver	Women	26	31.1991	0.833	0.544	1.221	No
Stomach	GB-biliary	Women	31	27.6114	1.123	0.763	1.594	No
Stomach	Pancreas	Women	23	25.5233	0.901	0.571	1.352	No
Stomach	Larynx	Women	0	0.524562	0	0	7.033	No observation
Stomach	Lung	Women	44	58.2271	0.756	0.549	1.014	No
Stomach	Breast	Women	64	60.154	1.064	0.819	1.359	No
Stomach	Cervix	Women	13	13.7596	0.945	0.503	1.616	No
Stomach	Uterus	Women	5	8.77746	0.57	0.185	1.329	No
Stomach	Ovary	Women	11	10.328	1.065	0.532	1.906	No
Stomach	Kidney	Women	3	8.19829	0.366	0.076	1.069	No
Stomach	Bladder	Women	10	7.01937	1.425	0.683	2.62	No
Stomach	Brain	Women	4	3.9733	1.007	0.274	2.578	No
Stomach	Thyroid	Women	41	47.22	0.868	0.623	1.178	No
Stomach	Hodgkin lymphoma	Women	1	0.258379	3.87	0.097	21.565	No
Stomach	Non-Hodgkin lymphoma	Women	6	11.5985	0.517	0.19	1.126	No
Stomach	Multiple myeloma	Women	6	5.46256	1.098	0.403	2.391	No
Stomach	Leukemia	Women	10	6.87062	1.455	0.698	2.677	No
Colo-rectum	Head & Neck	Women	5	5.05056	0.99	0.321	2.31	No
Colo-rectum	Esophagus	Women	3	1.76399	1.701	0.351	4.97	No
Colo-rectum	Stomach	Women	44	66.096	0.666	0.484	0.894	Yes
Colo-rectum	Liver	Women	24	31.4366	0.763	0.489	1.136	No
Colo-rectum	GB-biliary	Women	23	27.9469	0.823	0.522	1.235	No
Colo-rectum	Pancreas	Women	29	25.8032	1.124	0.753	1.614	No
Colo-rectum	Larynx	Women	1	0.523849	1.909	0.048	10.637	No
Colo-rectum	Lung	Women	55	58.6461	0.938	0.707	1.221	No
Colo-rectum	Breast	Women	63	54.3582	1.159	0.891	1.483	No
Colo-rectum	Cervix	Women	14	12.9818	1.078	0.59	1.809	No
Colo-rectum	Uterus	Women	35	8.2299	4.253	2.962	5.915	Yes
Colo-rectum	Ovary	Women	13	9.86821	1.317	0.701	2.253	No
Colo-rectum	Kidney	Women	10	8.12136	1.231	0.59	2.264	No
Colo-rectum	Bladder	Women	10	7.10288	1.408	0.675	2.589	No
Colo-rectum	Brain	Women	12	3.92071	3.061	1.582	5.346	Yes
Colo-rectum	Thyroid	Women	34	41.842	0.813	0.563	1.136	No
Colo-rectum	Hodgkin lymphoma	Women	0	0.251193	0	0	14.686	No observation
Colo-rectum	Non-Hodgkin lymphoma	Women	7	11.5365	0.607	0.244	1.25	No
Colo-rectum	Multiple myeloma	Women	2	5.51493	0.363	0.044	1.31	No
Colo-rectum	Leukemia	Women	10	6.77489	1.476	0.708	2.714	No
Liver	Head & Neck	Women	1	0.851377	1.175	0.029	6.545	No
Liver	Esophagus	Women	1	0.30456	3.283	0.082	18.295	No
Liver	Stomach	Women	6	11.1775	0.537	0.197	1.168	No
Liver	Colo-rectum	Women	5	13.7661	0.363	0.118	0.848	Yes
Liver	GB-biliary	Women	5	4.79738	1.042	0.338	2.432	No
Liver	Pancreas	Women	3	4.4067	0.681	0.14	1.989	No
Liver	Larynx	Women	0	0.0890731	0	0	41.415	No observation
Liver	Lung	Women	4	9.99629	0.4	0.109	1.025	No
Liver	Breast	Women	4	8.82996	0.453	0.123	1.16	No
Liver	Cervix	Women	2	2.17261	0.921	0.111	3.326	No
Liver	Uterus	Women	0	1.34183	0	0	2.749	No observation
Liver	Ovary	Women	0	1.63655	0	0	2.254	No observation
Liver	Kidney	Women	1	1.35121	0.74	0.019	4.124	No
Liver	Bladder	Women	2	1.21958	1.64	0.198	5.924	No
Liver	Brain	Women	0	0.66321	0	0	5.562	No observation
Liver	Thyroid	Women	3	6.79643	0.441	0.091	1.29	No
Liver	Hodgkin lymphoma	Women	0	0.0420649	0	0	87.698	No observation
Liver	Non-Hodgkin lymphoma	Women	4	1.94329	2.058	0.561	5.27	No
Liver	Multiple myeloma	Women	0	0.919412	0	0	4.012	No observation
Liver	Leukemia	Women	0	1.14345	0	0	3.226	No observation
GB-biliary	Head & Neck	Women	2	0.520068	3.846	0.465	13.892	No
GB-biliary	Esophagus	Women	0	0.203505	0	0	18.127	No observation
GB-biliary	Stomach	Women	1	7.03454	0.142	0.004	0.792	Yes
GB-biliary	Colo-rectum	Women	1	8.78271	0.114	0.003	0.634	Yes
GB-biliary	Liver	Women	5	3.3962	1.472	0.478	3.436	No
GB-biliary	Pancreas	Women	4	2.89312	1.383	0.377	3.54	No
GB-biliary	Larynx	Women	0	0.0582462	0	0	63.335	No observation
GB-biliary	Lung	Women	6	6.46717	0.928	0.34	2.019	No
GB-biliary	Breast	Women	0	4.17592	0	0	0.883	No observation
GB-biliary	Cervix	Women	0	1.22653	0	0	3.008	No observation
GB-biliary	Uterus	Women	0	0.644518	0	0	5.724	No observation
GB-biliary	Ovary	Women	1	0.901369	1.109	0.028	6.182	No
GB-biliary	Kidney	Women	0	0.783626	0	0	4.708	No observation
GB-biliary	Bladder	Women	1	0.814304	1.228	0.031	6.843	No
GB-biliary	Brain	Women	0	0.402408	0	0	9.167	No observation
GB-biliary	Thyroid	Women	4	2.94948	1.356	0.37	3.472	No
GB-biliary	Hodgkin lymphoma	Women	0	0.0243016	0	0	151.801	No observation
GB-biliary	Non-Hodgkin lymphoma	Women	4	1.20009	3.333	0.908	8.534	No
GB-biliary	Multiple myeloma	Women	0	0.561689	0	0	6.568	No observation
GB-biliary	Leukemia	Women	1	0.702699	1.423	0.036	7.929	No
Pancreas	Head & Neck	Women	0	0.487422	0	0	7.568	No observation
Pancreas	Esophagus	Women	0	0.18803	0	0	19.619	No observation
Pancreas	Stomach	Women	3	6.60898	0.454	0.094	1.327	No
Pancreas	Colo-rectum	Women	0	8.23863	0	0	0.448	No observation
Pancreas	Liver	Women	0	3.16945	0	0	1.164	No observation
Pancreas	GB-biliary	Women	0	3.00732	0	0	1.227	No observation
Pancreas	Larynx	Women	0	0.055052	0	0	67.009	No observation
Pancreas	Lung	Women	3	6.03895	0.497	0.103	1.452	No
Pancreas	Breast	Women	3	3.94769	0.76	0.157	2.221	No
Pancreas	Cervix	Women	0	1.16235	0	0	3.174	No observation
Pancreas	Uterus	Women	0	0.599181	0	0	6.157	No observation
Pancreas	Ovary	Women	0	0.841391	0	0	4.384	No observation
Pancreas	Kidney	Women	0	0.734187	0	0	5.025	No observation
Pancreas	Bladder	Women	0	0.762912	0	0	4.835	No observation
Pancreas	Brain	Women	0	0.374429	0	0	9.852	No observation
Pancreas	Thyroid	Women	1	2.83034	0.353	0.009	1.969	No
Pancreas	Hodgkin lymphoma	Women	0	0.0239965	0	0	153.731	No observation
Pancreas	Non-Hodgkin lymphoma	Women	2	1.13062	1.769	0.214	6.39	No
Pancreas	Multiple myeloma	Women	0	0.529737	0	0	6.964	No observation
Pancreas	Leukemia	Women	0	0.660784	0	0	5.583	No observation
Larynx	Head & Neck	Women	0	0.0329882	0	0	111.828	No observation
Larynx	Esophagus	Women	0	0.0110839	0	0	332.826	No observation
Larynx	Stomach	Women	1	0.438306	2.282	0.057	12.713	No
Larynx	Colo-rectum	Women	0	0.535688	0	0	6.886	No observation
Larynx	Liver	Women	1	0.206038	4.853	0.121	27.044	No
Larynx	GB-biliary	Women	1	0.185426	5.393	0.135	30.05	No
Larynx	Pancreas	Women	0	0.171131	0	0	21.557	No observation
Larynx	Lung	Women	3	0.383187	7.829	1.615	22.879	Yes
Larynx	Breast	Women	0	0.346177	0	0	10.656	No observation
Larynx	Cervix	Women	0	0.0850057	0	0	43.397	No observation
Larynx	Uterus	Women	0	0.0507792	0	0	72.648	No observation
Larynx	Ovary	Women	0	0.0632453	0	0	58.328	No observation
Larynx	Kidney	Women	0	0.0528908	0	0	69.748	No observation
Larynx	Bladder	Women	0	0.0471783	0	0	78.193	No observation
Larynx	Brain	Women	1	0.0251823	39.71	0.993	221.266	No
Larynx	Thyroid	Women	0	0.266373	0	0	13.849	No observation
Larynx	Hodgkin lymphoma	Women	0	0.00170215	0	0	2167.26	No observation
Larynx	Non-Hodgkin lymphoma	Women	0	0.0765533	0	0	48.189	No observation
Larynx	Multiple myeloma	Women	0	0.0369493	0	0	99.839	No observation
Larynx	Leukemia	Women	0	0.0442507	0	0	83.366	No observation
Lung	Head & Neck	Women	0	1.4061	0	0	2.624	No observation
Lung	Esophagus	Women	0	0.541637	0	0	6.811	No observation
Lung	Stomach	Women	5	18.7455	0.267	0.087	0.622	Yes
Lung	Colo-rectum	Women	10	23.3646	0.428	0.205	0.787	Yes
Lung	Liver	Women	2	9.0099	0.222	0.027	0.802	Yes
Lung	GB-biliary	Women	3	8.44288	0.355	0.073	1.038	No
Lung	Pancreas	Women	8	7.65806	1.045	0.451	2.058	No
Lung	Larynx	Women	1	0.156791	6.378	0.159	35.538	No
Lung	Breast	Women	7	12.2239	0.573	0.23	1.18	No
Lung	Cervix	Women	2	3.39778	0.589	0.071	2.126	No
Lung	Uterus	Women	0	1.87053	0	0	1.972	No observation
Lung	Ovary	Women	0	2.48777	0	0	1.483	No observation
Lung	Kidney	Women	1	2.12896	0.47	0.012	2.617	No
Lung	Bladder	Women	0	2.13967	0	0	1.724	No observation
Lung	Brain	Women	3	1.07699	2.786	0.575	8.14	No
Lung	Thyroid	Women	5	8.93358	0.56	0.182	1.306	No
Lung	Hodgkin lymphoma	Women	0	0.0673609	0	0	54.765	No observation
Lung	Non-Hodgkin lymphoma	Women	1	3.20391	0.312	0.008	1.739	No
Lung	Multiple myeloma	Women	0	1.49669	0	0	2.465	No observation
Lung	Leukemia	Women	1	1.88982	0.529	0.013	2.948	No
Breast	Head & Neck	Women	9	6.76306	1.331	0.608	2.526	No
Breast	Esophagus	Women	5	1.69699	2.946	0.956	6.876	No
Breast	Stomach	Women	96	74.1398	1.295	1.049	1.581	Yes
Breast	Colo-rectum	Women	58	86.5029	0.67	0.509	0.867	Yes
Breast	Liver	Women	38	32.5114	1.169	0.827	1.604	No
Breast	GB-biliary	Women	15	22.768	0.659	0.369	1.087	No
Breast	Pancreas	Women	32	23.1648	1.381	0.945	1.95	No
Breast	Larynx	Women	0	0.525984	0	0	7.014	No observation
Breast	Lung	Women	79	58.4435	1.352	1.07	1.685	Yes
Breast	Cervix	Women	13	24.3377	0.534	0.284	0.913	Yes
Breast	Uterus	Women	53	20.4141	2.596	1.945	3.396	Yes
Breast	Ovary	Women	48	18.6381	2.575	1.899	3.415	Yes
Breast	Kidney	Women	9	11.76	0.765	0.35	1.453	No
Breast	Bladder	Women	12	5.87633	2.042	1.055	3.567	Yes
Breast	Brain	Women	10	5.31933	1.88	0.901	3.457	No
Breast	Thyroid	Women	80	127.675	0.627	0.497	0.78	Yes
Breast	Hodgkin lymphoma	Women	1	0.367091	2.724	0.068	15.179	No
Breast	Non-Hodgkin lymphoma	Women	14	13.6447	1.026	0.561	1.722	No
Breast	Multiple myeloma	Women	9	5.97691	1.506	0.688	2.859	No
Breast	Leukemia	Women	18	8.76881	2.053	1.217	3.244	Yes
Cervix	Head & Neck	Women	2	2.3339	0.857	0.104	3.096	No
Cervix	Esophagus	Women	0	0.655704	0	0	5.626	No observation
Cervix	Stomach	Women	25	27.1673	0.92	0.596	1.358	No
Cervix	Colo-rectum	Women	33	32.021	1.031	0.709	1.447	No
Cervix	Liver	Women	14	12.1244	1.155	0.631	1.937	No
Cervix	GB-biliary	Women	4	9.50126	0.421	0.115	1.078	No
Cervix	Pancreas	Women	6	9.19326	0.653	0.24	1.42	No
Cervix	Larynx	Women	0	0.198733	0	0	18.563	No observation
Cervix	Lung	Women	30	22.141	1.355	0.914	1.934	No
Cervix	Breast	Women	37	42.9808	0.861	0.606	1.187	No
Cervix	Uterus	Women	7	5.81779	1.203	0.484	2.479	No
Cervix	Ovary	Women	5	5.79402	0.863	0.28	2.014	No
Cervix	Kidney	Women	2	3.86843	0.517	0.063	1.868	No
Cervix	Bladder	Women	8	2.44212	3.276	1.414	6.455	Yes
Cervix	Brain	Women	4	1.83431	2.181	0.594	5.584	No
Cervix	Thyroid	Women	33	37.5192	0.88	0.605	1.235	No
Cervix	Hodgkin lymphoma	Women	0	0.129114	0	0	28.572	No observation
Cervix	Non-Hodgkin lymphoma	Women	7	4.89733	1.429	0.575	2.945	No
Cervix	Multiple myeloma	Women	1	2.16391	0.462	0.012	2.575	No
Cervix	Leukemia	Women	4	3.07469	1.301	0.355	3.331	No
Uterus	Head & Neck	Women	1	0.637357	1.569	0.039	8.742	No
Uterus	Esophagus	Women	1	0.167898	5.956	0.149	33.187	No
Uterus	Stomach	Women	6	7.09931	0.845	0.31	1.839	No
Uterus	Colo-rectum	Women	11	8.30904	1.324	0.661	2.369	No
Uterus	Liver	Women	6	3.20157	1.874	0.688	4.079	No
Uterus	GB-biliary	Women	1	2.27777	0.439	0.011	2.446	No
Uterus	Pancreas	Women	3	2.30529	1.301	0.269	3.803	No
Uterus	Larynx	Women	0	0.0516656	0	0	71.402	No observation
Uterus	Lung	Women	8	5.72447	1.398	0.603	2.754	No
Uterus	Breast	Women	23	12.4911	1.841	1.167	2.763	Yes
Uterus	Cervix	Women	1	2.15542	0.464	0.012	2.585	No
Uterus	Ovary	Women	4	1.65684	2.414	0.658	6.182	No
Uterus	Kidney	Women	2	1.12066	1.785	0.216	6.447	No
Uterus	Bladder	Women	0	0.580373	0	0	6.356	No observation
Uterus	Brain	Women	1	0.501604	1.994	0.05	11.108	No
Uterus	Thyroid	Women	8	10.9844	0.728	0.314	1.435	No
Uterus	Hodgkin lymphoma	Women	0	0.0349796	0	0	105.461	No observation
Uterus	Non-Hodgkin lymphoma	Women	1	1.29997	0.769	0.019	4.286	No
Uterus	Multiple myeloma	Women	2	0.594899	3.362	0.407	12.145	No
Uterus	Leukemia	Women	1	0.816403	1.225	0.031	6.825	No
Ovary	Head & Neck	Women	2	0.629555	3.177	0.384	11.476	No
Ovary	Esophagus	Women	0	0.169184	0	0	21.805	No observation
Ovary	Stomach	Women	7	7.11834	0.983	0.395	2.026	No
Ovary	Colo-rectum	Women	9	8.30204	1.084	0.496	2.058	No
Ovary	Liver	Women	5	3.12366	1.601	0.52	3.735	No
Ovary	GB-biliary	Women	4	2.40144	1.666	0.454	4.265	No
Ovary	Pancreas	Women	5	2.34636	2.131	0.692	4.973	No
Ovary	Larynx	Women	0	0.0518711	0	0	71.119	No observation
Ovary	Lung	Women	6	5.69774	1.053	0.386	2.292	No
Ovary	Breast	Women	19	12.1286	1.567	0.943	2.446	No
Ovary	Cervix	Women	1	2.26735	0.441	0.011	2.457	No
Ovary	Uterus	Women	2	1.63243	1.225	0.148	4.426	No
Ovary	Kidney	Women	1	1.03609	0.965	0.024	5.378	No
Ovary	Bladder	Women	2	0.62037	3.224	0.39	11.646	No
Ovary	Brain	Women	0	0.503509	0	0	7.327	No observation
Ovary	Thyroid	Women	14	11.3156	1.237	0.676	2.076	No
Ovary	Hodgkin lymphoma	Women	0	0.0412342	0	0	89.465	No observation
Ovary	Non-Hodgkin lymphoma	Women	1	1.29935	0.77	0.019	4.288	No
Ovary	Multiple myeloma	Women	0	0.554479	0	0	6.653	No observation
Ovary	Leukemia	Women	2	0.832592	2.402	0.291	8.678	No
Kidney	Head & Neck	Women	1	0.499944	2	0.05	11.145	No
Kidney	Esophagus	Women	0	0.16025	0	0	23.02	No observation
Kidney	Stomach	Women	7	6.30645	1.11	0.446	2.287	No
Kidney	Colo-rectum	Women	9	7.62211	1.181	0.54	2.242	No
Kidney	Liver	Women	3	2.9389	1.021	0.211	2.983	No
Kidney	GB-biliary	Women	1	2.49471	0.401	0.01	2.234	No
Kidney	Pancreas	Women	6	2.34013	2.564	0.941	5.58	No
Kidney	Larynx	Women	0	0.0488565	0	0	75.507	No observation
Kidney	Lung	Women	7	5.42724	1.29	0.518	2.658	No
Kidney	Breast	Women	8	6.67516	1.198	0.517	2.361	No
Kidney	Cervix	Women	0	1.41797	0	0	2.602	No observation
Kidney	Uterus	Women	1	0.973659	1.027	0.026	5.723	No
Kidney	Ovary	Women	0	1.07101	0	0	3.444	No observation
Kidney	Bladder	Women	2	0.635055	3.149	0.381	11.377	No
Kidney	Brain	Women	2	0.390693	5.119	0.619	18.493	No
Kidney	Thyroid	Women	7	5.46878	1.28	0.515	2.637	No
Kidney	Hodgkin lymphoma	Women	0	0.0262536	0	0	140.514	No observation
Kidney	Non-Hodgkin lymphoma	Women	0	1.11687	0	0	3.303	No observation
Kidney	Multiple myeloma	Women	0	0.528771	0	0	6.977	No observation
Kidney	Leukemia	Women	0	0.667511	0	0	5.526	No observation
Bladder	Head & Neck	Women	0	0.380997	0	0	9.683	No observation
Bladder	Esophagus	Women	0	0.144938	0	0	25.452	No observation
Bladder	Stomach	Women	3	5.13832	0.584	0.12	1.706	No
Bladder	Colo-rectum	Women	5	6.39072	0.782	0.254	1.826	No
Bladder	Liver	Women	4	2.46654	1.622	0.442	4.152	No
Bladder	GB-biliary	Women	3	2.31421	1.296	0.267	3.788	No
Bladder	Pancreas	Women	1	2.09549	0.477	0.012	2.659	No
Bladder	Larynx	Women	0	0.0423652	0	0	87.076	No observation
Bladder	Lung	Women	8	4.67922	1.71	0.738	3.369	No
Bladder	Breast	Women	4	3.21167	1.245	0.339	3.189	No
Bladder	Cervix	Women	2	0.914917	2.186	0.265	7.897	No
Bladder	Uterus	Women	0	0.492608	0	0	7.489	No observation
Bladder	Ovary	Women	1	0.66956	1.494	0.037	8.322	No
Bladder	Kidney	Women	1	0.581712	1.719	0.043	9.579	No
Bladder	Brain	Women	0	0.293234	0	0	12.58	No observation
Bladder	Thyroid	Women	4	2.32754	1.719	0.468	4.4	No
Bladder	Hodgkin lymphoma	Women	0	0.0183172	0	0	201.396	No observation
Bladder	Non-Hodgkin lymphoma	Women	0	0.880923	0	0	4.188	No observation
Bladder	Multiple myeloma	Women	1	0.41504	2.409	0.06	13.425	No
Bladder	Leukemia	Women	0	0.513605	0	0	7.183	No observation
Brain	Head & Neck	Women	1	0.43023	2.324	0.058	12.951	No
Brain	Esophagus	Women	0	0.136812	0	0	26.964	No observation
Brain	Stomach	Women	2	5.32849	0.375	0.045	1.356	No
Brain	Colo-rectum	Women	3	6.4218	0.467	0.096	1.365	No
Brain	Liver	Women	1	2.46264	0.406	0.01	2.263	No
Brain	GB-biliary	Women	2	2.102	0.951	0.115	3.437	No
Brain	Pancreas	Women	4	1.97109	2.029	0.553	5.196	No
Brain	Larynx	Women	1	0.040956	24.416	0.61	136.048	No
Brain	Lung	Women	2	4.56189	0.438	0.053	1.584	No
Brain	Breast	Women	8	5.97381	1.339	0.578	2.639	No
Brain	Cervix	Women	0	1.28898	0	0	2.862	No observation
Brain	Uterus	Women	0	0.845611	0	0	4.363	No observation
Brain	Ovary	Women	0	0.932188	0	0	3.957	No observation
Brain	Kidney	Women	0	0.692165	0	0	5.33	No observation
Brain	Bladder	Women	2	0.537842	3.719	0.45	13.433	No
Brain	Thyroid	Women	11	5.26181	2.091	1.044	3.741	Yes
Brain	Hodgkin lymphoma	Women	0	0.0258997	0	0	142.434	No observation
Brain	Non-Hodgkin lymphoma	Women	1	0.947162	1.056	0.026	5.883	No
Brain	Multiple myeloma	Women	1	0.431936	2.315	0.058	12.9	No
Brain	Leukemia	Women	1	0.578518	1.729	0.043	9.632	No
Thyroid	Head & Neck	Women	30	11.5035	2.608	1.76	3.723	Yes
Thyroid	Esophagus	Women	2	2.66367	0.751	0.091	2.712	No
Thyroid	Stomach	Women	109	121.783	0.895	0.735	1.08	No
Thyroid	Colo-rectum	Women	103	138.168	0.745	0.608	0.904	Yes
Thyroid	Liver	Women	36	51.4487	0.7	0.49	0.969	Yes
Thyroid	GB-biliary	Women	17	34.5488	0.492	0.287	0.788	Yes
Thyroid	Pancreas	Women	40	35.6451	1.122	0.802	1.528	No
Thyroid	Larynx	Women	2	0.825841	2.422	0.293	8.749	No
Thyroid	Lung	Women	115	91.6483	1.255	1.036	1.506	Yes
Thyroid	Breast	Women	332	272.186	1.22	1.092	1.358	Yes
Thyroid	Cervix	Women	25	45.3229	0.552	0.357	0.814	Yes
Thyroid	Uterus	Women	41	35.806	1.145	0.822	1.553	No
Thyroid	Ovary	Women	31	32.7089	0.948	0.644	1.345	No
Thyroid	Kidney	Women	34	19.634	1.732	1.199	2.42	Yes
Thyroid	Bladder	Women	15	9.00786	1.665	0.932	2.746	No
Thyroid	Brain	Women	17	9.15252	1.857	1.082	2.974	Yes
Thyroid	Hodgkin lymphoma	Women	1	0.701663	1.425	0.036	7.941	No
Thyroid	Non-Hodgkin lymphoma	Women	26	22.6395	1.148	0.75	1.683	No
Thyroid	Multiple myeloma	Women	13	9.42684	1.379	0.734	2.358	No
Thyroid	Leukemia	Women	33	14.9384	2.209	1.521	3.102	Yes
Hodgkin lymphoma	Head & Neck	Women	0	0.0127619	0	0	289.064	No observation
Hodgkin lymphoma	Esophagus	Women	0	0.00282031	0	0	1308.01	No observation
Hodgkin lymphoma	Stomach	Women	0	0.13109	0	0	28.141	No observation
Hodgkin lymphoma	Colo-rectum	Women	0	0.143866	0	0	25.642	No observation
Hodgkin lymphoma	Liver	Women	1	0.0510358	19.594	0.49	109.178	No
Hodgkin lymphoma	GB-biliary	Women	0	0.038831	0	0	95.002	No observation
Hodgkin lymphoma	Pancreas	Women	0	0.037824	0	0	97.531	No observation
Hodgkin lymphoma	Larynx	Women	0	0.000933922	0	0	3950.01	No observation
Hodgkin lymphoma	Lung	Women	0	0.0935495	0	0	39.434	No observation
Hodgkin lymphoma	Breast	Women	0	0.290283	0	0	12.708	No observation
Hodgkin lymphoma	Cervix	Women	0	0.059863	0	0	61.624	No observation
Hodgkin lymphoma	Uterus	Women	0	0.0344787	0	0	106.994	No observation
Hodgkin lymphoma	Ovary	Women	0	0.034023	0	0	108.427	No observation
Hodgkin lymphoma	Kidney	Women	0	0.0188577	0	0	195.623	No observation
Hodgkin lymphoma	Bladder	Women	0	0.010327	0	0	357.218	No observation
Hodgkin lymphoma	Brain	Women	0	0.0109524	0	0	336.821	No observation
Hodgkin lymphoma	Thyroid	Women	0	0.331966	0	0	11.113	No observation
Hodgkin lymphoma	Non-Hodgkin lymphoma	Women	1	0.0248755	40.2	1.005	223.996	Yes
Hodgkin lymphoma	Multiple myeloma	Women	0	0.00853238	0	0	432.353	No observation
Hodgkin lymphoma	Leukemia	Women	0	0.0176169	0	0	209.402	No observation
Non-Hodgkin lymphoma	Head & Neck	Women	1	0.503215	1.987	0.05	11.073	No
Non-Hodgkin lymphoma	Esophagus	Women	0	0.153282	0	0	24.067	No observation
Non-Hodgkin lymphoma	Stomach	Women	6	6.09767	0.984	0.361	2.142	No
Non-Hodgkin lymphoma	Colo-rectum	Women	1	7.29132	0.137	0.003	0.764	Yes
Non-Hodgkin lymphoma	Liver	Women	7	2.79088	2.508	1.008	5.168	Yes
Non-Hodgkin lymphoma	GB-biliary	Women	3	2.30857	1.3	0.268	3.798	No
Non-Hodgkin lymphoma	Pancreas	Women	6	2.19151	2.738	1.005	5.959	Yes
Non-Hodgkin lymphoma	Larynx	Women	1	0.0463062	21.595	0.54	120.329	No
Non-Hodgkin lymphoma	Lung	Women	5	5.13842	0.973	0.316	2.271	No
Non-Hodgkin lymphoma	Breast	Women	14	7.70209	1.818	0.994	3.05	No
Non-Hodgkin lymphoma	Cervix	Women	0	1.56902	0	0	2.351	No observation
Non-Hodgkin lymphoma	Uterus	Women	1	1.07982	0.926	0.023	5.16	No
Non-Hodgkin lymphoma	Ovary	Women	1	1.1408	0.877	0.022	4.884	No
Non-Hodgkin lymphoma	Kidney	Women	0	0.821839	0	0	4.489	No observation
Non-Hodgkin lymphoma	Bladder	Women	1	0.591373	1.691	0.042	9.422	No
Non-Hodgkin lymphoma	Brain	Women	1	0.397152	2.518	0.063	14.03	No
Non-Hodgkin lymphoma	Thyroid	Women	5	6.80229	0.735	0.239	1.715	No
Non-Hodgkin lymphoma	Hodgkin lymphoma	Women	0	0.0298634	0	0	123.529	No observation
Non-Hodgkin lymphoma	Multiple myeloma	Women	0	0.495911	0	0	7.439	No observation
Non-Hodgkin lymphoma	Leukemia	Women	4	0.671995	5.952	1.622	15.241	Yes
Multiple myeloma	Head & Neck	Women	0	0.0979854	0	0	37.648	No observation
Multiple myeloma	Esophagus	Women	0	0.0374859	0	0	98.41	No observation
Multiple myeloma	Stomach	Women	0	1.31829	0	0	2.798	No observation
Multiple myeloma	Colo-rectum	Women	0	1.64445	0	0	2.243	No observation
Multiple myeloma	Liver	Women	1	0.632281	1.582	0.04	8.813	No
Multiple myeloma	GB-biliary	Women	0	0.595454	0	0	6.195	No observation
Multiple myeloma	Pancreas	Women	0	0.538734	0	0	6.848	No observation
Multiple myeloma	Larynx	Women	0	0.0108339	0	0	340.506	No observation
Multiple myeloma	Lung	Women	0	1.20344	0	0	3.065	No observation
Multiple myeloma	Breast	Women	0	0.846783	0	0	4.356	No observation
Multiple myeloma	Cervix	Women	0	0.237088	0	0	15.56	No observation
Multiple myeloma	Uterus	Women	0	0.12872	0	0	28.659	No observation
Multiple myeloma	Ovary	Women	0	0.174252	0	0	21.17	No observation
Multiple myeloma	Kidney	Women	0	0.148304	0	0	24.875	No observation
Multiple myeloma	Bladder	Women	0	0.151391	0	0	24.367	No observation
Multiple myeloma	Brain	Women	0	0.0753142	0	0	48.981	No observation
Multiple myeloma	Thyroid	Women	0	0.611124	0	0	6.036	No observation
Multiple myeloma	Hodgkin lymphoma	Women	0	0.00464165	0	0	794.761	No observation
Multiple myeloma	Non-Hodgkin lymphoma	Women	0	0.225554	0	0	16.355	No observation
Multiple myeloma	Leukemia	Women	2	0.1324	15.106	1.828	54.569	Yes
Leukemia	Head & Neck	Women	1	0.198244	5.044	0.126	28.107	No
Leukemia	Esophagus	Women	0	0.059638	0	0	61.857	No observation
Leukemia	Stomach	Women	0	2.35273	0	0	1.568	No observation
Leukemia	Colo-rectum	Women	3	2.79792	1.072	0.221	3.133	No
Leukemia	Liver	Women	0	1.06142	0	0	3.476	No observation
Leukemia	GB-biliary	Women	0	0.885657	0	0	4.165	No observation
Leukemia	Pancreas	Women	0	0.837379	0	0	4.405	No observation
Leukemia	Larynx	Women	0	0.017695	0	0	208.477	No observation
Leukemia	Lung	Women	3	1.96378	1.528	0.315	4.464	No
Leukemia	Breast	Women	3	3.16671	0.947	0.195	2.768	No
Leukemia	Cervix	Women	0	0.652676	0	0	5.652	No observation
Leukemia	Uterus	Women	0	0.425353	0	0	8.673	No observation
Leukemia	Ovary	Women	0	0.45579	0	0	8.094	No observation
Leukemia	Kidney	Women	1	0.312681	3.198	0.08	17.82	No
Leukemia	Bladder	Women	0	0.228342	0	0	16.156	No observation
Leukemia	Brain	Women	1	0.159284	6.278	0.157	34.982	No
Leukemia	Thyroid	Women	2	2.96736	0.674	0.082	2.435	No
Leukemia	Hodgkin lymphoma	Women	0	0.013677	0	0	269.723	No observation
Leukemia	Non-Hodgkin lymphoma	Women	3	0.422152	7.106	1.466	20.767	Yes
Leukemia	Multiple myeloma	Women	0	0.183345	0	0	20.121	No observation
